# Supplementary material for: Comparative Analysis of Dried Water Bamboo Shoots Using Different Drying Methods: Physicochemical Properties and Flavor
Source: Foods. 2025 Dec 18;14(24):4357. doi: 10.3390/foods14244357 (PMC12732884; doi:10.3390/foods14244357)
Supplement: Supplementary file 1 [file foods-14-04357-s001.zip]

Archive with 1 entries (1 files):
- foods-3919210-supplementary.xlsx
