# Supplementary material for: Comparative Analysis of Dried Water Bamboo Shoots Using Different Drying Methods: Physicochemical Properties and Flavor
Source: Foods. 2025 Dec 18;14(24):4357. doi: 10.3390/foods14244357 (PMC12732884; doi:10.3390/foods14244357)
Supplement: Supplementary file 1 [file foods-14-04357-s001.zip › foods-3919210-supplementary.xlsx]

## Sheet: Table S1
NO.	Compound	CAS#	Formula	aroma	NAD	HAD	MD	VFD
	aldehyde
1	Benzaldehyde	C100527	C7H6O	bitter almond aroma	963±23.14c	1535.11±39.26d	373.72±17.98a	699.22±4.1b
2	(E)-2-Heptenal	C18829555	C7H12O	Oily aroma	2722.64±115.64b	413.71±26.81a	407.25±6.89a	558.82±27.79a
3	1-Nonanal	C124196	C9H18O	Fatty, waxy aroma	627.21±78.32c	319.67±6.42b	191.27±2.27a	317.47±9.81b
4	(E)-2-Octenal	C2548870	C8H14O	Fatty aroma	782.56±47.54d	200.55±8.47b	91.82±0.86a	262.55±7.79c
5	alpha-Tolualdehyde	C122781	C8H8O	Strong green aroma	338.3±14.39c	1078±39.55d	208.83±9.64a	266.15±10.17b
6	Furfural	C98011	C5H4O2	Special aroma	268.55±6.9b	720.8±7.75c	4525.14±28.14d	181.79±4.8a
7	beta-Cyclocitral	C1192627	C6H6O2	Special aroma	174.91±5.65a	327.34±7.65b	2173.76±86.63c	108.37±1.74a
8	(E)-2-Nonenal	C18829566	C9H16O	Fat oxidation aroma	140.19±3.48a	135.37±8.49a	1058.61±17.75b	146.54±6.33a
9	5-Methyl-2-furfural	C620020	C6H6O2	Caramel-like aroma	327.7±13.09a	308.83±14.41a	8065.77±59.36b	235.85±10.76a
10	(E)-2-Hexenal	C6728263	C6H10O	Nutty and fatty aroma	788.31±31.59c	115.31±0.9a	75.05±1.98a	187.71±8.02b
11	Heptanal	C111717	C7H14O	Herbal and vegetable-like aroma	1515.35±37.32c	143.19±1.48a	128.65±3.11a	310.04±4.55b
12	Hexanal	C66251	C6H12O	Aldehyde aroma	2831.29±107.04d	991.52±40.89b	360.65±20.02a	1295.29±45.4c
13	Pentanal	C110623	C5H10O	Fruity fresh aroma	2915.85±63.91d	1537.03±65.36c	415.26±3.64a	847.85±33.44b
14	3-Methyl-butanal	C590863	C5H10O	Apple aroma	3583.69±73.05a	5176.42±29.99d	4717.3±38.9c	3743.09±132.76b
15	(Z)-4-Heptenal	C6728310	C7H12O	Grassy and fruity aroma	279.53±11.52c	70.54±3.87b	50.61±1.68a	374.49±6.56d
16	3-Methyl-2-butenal	C107868	C5H8O	Fruity aroma	43.72±1.01a	190.06±6.68b	25.88±0.06a	42.72±2.33a
17	Octanal	C124130	C8H16O	Orange-like aroma	639.17±18.89c	262.74±4.59b	179.6±6.33a	204.85±3.61a
18	Butanal	C590863	C5H10O	Suffocating aldehyde aroma	2430.32±67.87ab	2290.37±101.24a	2562.81±5.73b	3875.01±153.92c
	alcohol
19	3-Octanol	C589980	C8H18O	Strong nutty and nutty aroma	469.8±0.05c	179.99±0.12b	84.73±3.22a	86.1±2.31a
20	1-Hexanol	C111273	C6H14O	Fruity aroma and fatty aroma	631.21±18.26c	98.46±4.29a	65.51±2.51a	386.05±16.08b
21	1-Pentanol	C71410	C5H12O	Similar to the smell of pentanol	878.89±8.08d	452.28±21.77b	323.12±9.9a	678.61±4.79c
22	Linalool oxide	C60047178	C10H18O2	Strong woody and floral aroma	531.76±16.07c	168.3±3.47b	59.73±2.28a	619.7±22.98d
23	1-Butanol	C71363	C4H10O	Special aroma	249.73±12.18c	188.68±4.5b	34.06±0.1a	302±12.24d
24	1-Penten-3-ol	C616251	C5H10O	Fruity aroma	1790.12±60.17d	319.2±7.76a	434.09±5.24b	1014.63±33.06c
25	1-Propanol	C71238	C3H8O	Similar to the smell of ethanol	453.63±1.08b	61.47±0.15a	44.76±0.18a	49.21±1.13a
26	3-Methylbutanol	C123513	C5H12O	Special wine aroma	786.16±2.46b	771.4±2.97b	172.6±4.47a	1401.26±46.68c
27	Ethanol	C64175	C2H6O	Special aroma	1497.3±71.76d	281.66±1.62a	627.67±26c	482.45±3.13b
	acid
28	Propanoic acid	C79094	C3H6O2	Irritating aroma	781.22±12d	327.92±28.51b	544.68±0.59c	140.2±23.83a
29	Acetic acid	C64197	C2H4O2	Irritating aroma	1164.84±8.11c	1028.43±5.47b	1486.18±55.07d	532.91±72.21a
	ketone
30	1-Hydroxy-2-propanone	C116096	C3H6O2	Sweetness and caramel aroma	125.82±0.66a	315.49±6.92b	2448.2±84.37c	150.32±4.12a
31	1-(2-furanyl)ethanone				133.58±0.25a	116.52±1.86a	1964.56±40.24b	111.12±5.18a
32	2,3-Pentanedione	C600146	C5H8O2	Sweet caramel aroma	517.85±12.86b	999.16±0.78c	2354.83±28.82d	322.8±5.41a
33	2-Butanone	C78933	C4H8O	Pungent aroma	1361.14±31.7b	1419.84±53.48b	1963.42±54.88c	376.29±4.18a
34	Acetoin	C513860	C4H8O2	Sweet aroma	1130.77±20.23d	739.52±27.14b	243.62±8.9a	803.43±26.35c
35	2-Pentanone	C107879	C5H10O	Similar to acetone aroma	1354.49±63.27c	735.34±32.91a	1171.84±43.7b	1719.45±85.35d
	ester
36	gamma-Butyrolactone	C96480	C4H6O2	Creamy aroma	243.49±11.91a	208.24±7.01a	5891.98±65.27b	248.15±11.33a
37	3-Methylbutyl 2-methylbutanoate	C27625350	C10H20O2	Fruity aroma	80.03±3.98a	105.9±2a	2096.15±53.91b	94.46±4.1a
38	Butyl formate	C592847	C5H10O2	Fruity and plum aroma	770.74±17.15d	180.84±5.77c	115.77±4.82b	44.66±1.16a
39	Anisyl acetate	C104212	C10H12O3	Floral and fruity aroma	78.6±1.87a	84.34±2.39ab	707.03±11.53c	92.86±1.71b
40	Methyl acetate	C79209	C3H6O2	Fruity aroma	93.69±3.65b	385.25±0.83c	514.56±9.61d	43.73±1.92a
41	Iso-Propyl acetate	C108214	C5H10O2	Fruity aroma	117.97±2.73a	295.67±2.87b	691.21±27.45c	150.08±1.62a
42	Ethyl acetate	C141786	C4H8O2	Fruity aroma	196.11±8.33c	128.31±5.31b	469.35±21.78d	36.57±1.72a
	other
43	Coumarin	C91645	C9H6O2	Sweet aroma	373.6±10.63b	64.23±1.21a	45.54±1.38a	492.47±21.25c
44	1,2,4-Trimethoxybenzene	C135773	C9H12O3	Distinctive aroma	79.82±3.46a	77.61±1.15a	1120.58±18.2b	96.03±3.97a
45	Styrene	C100425	C8H8	Fragrant aroma	1212.38±43.03d	248.13±6.88b	143.88±4.66a	449.49±8.19c
46	2H-Pyran, tetrahydro-4-methyl-2-(2-methyl-1-propenyl)-	C16409431	C10H18O	Rose fragrance	51.3±1.57a	44.7±0.49a	513.81±22.1b	52.57±1.49a
47	Dimethyldisulfide	C624920	C2H6S2	Garlic-like aroma	870.59±17.89b	539.5±9.36a	935.32±43.17c	950.22±12.33c
48	alpha-Pinene	C80568	C10H16	Pine terpene aroma	897.72±40.13c	147.11±2.08ab	95.56±0.88a	208.96±5.72b
49	2,5-Dimethylpyrazine	C123320	C6H8N2	Chocolate and cream aroma	32.89±1.14a	24.43±0.7a	382.21±16.95b	28.83±0.7a
50	Anisole	C100663	C7H8O	Fennel aroma	425.64±0.07a	1325.53±36.46c	1229.11±13.21b	1456.15±70.92d
51	Diacetyl	C431038	C4H6O2	Butter aroma	842.87±40.57b	726.28±32.75b	712.29±24.01b	295.43±4.22a
52	Terpinolene	C586629	C10H16	Lemon aroma	111.48±3.23a	370.13±13.62b	396.7±13c	674.32±3.38d
